# Supplementary material for: MULGA, a unified multi-view graph autoencoder-based approach for identifying drug–protein interaction and drug repositioning
Source: Bioinformatics. 2023 Aug 23;39(9):btad524. doi: 10.1093/bioinformatics/btad524 (PMC10518077; doi:10.1093/bioinformatics/btad524)
Supplement: btad524_Supplementary_Data [file btad524_supplementary_data.zip]

Archive with 8 entries (8 files):
- Supplementary File_FINAL.docx
- figS5_revised.jpg
- figS4_revised.jpg
- figS1.jpg
- Supplementary Table 1.docx
- figS2_revised.jpg
- Supplementary Table 2.docx
- figS3_revised.jpg
